# Supplementary material for: Economic benefits of subcutaneous trastuzumab administration: A single institutional study from Karolinska University Hospital in Sweden
Source: PLoS One. 2019 Feb 4;14(2):e0211783. doi: 10.1371/journal.pone.0211783 (PMC6361452; doi:10.1371/journal.pone.0211783)
Supplement: S1 File — (XLSX) [file pone.0211783.s002.xlsx]

## Sheet: Realized benefits cockpit
	Key input parameters - overview						Document navigation
	Variable	Default (= 2015 value)	Input	Used	Comment		Navigate to calculation details for...:
	Total # of SC administrations	3702.25		3702.25
	# of ebc patients (i.e. do not receive port-a-caths)	238		238	mbc patients receive port-a-cath anyway
	Total # of new SC patients	238		238	--> Final data will be obtained from Regional Cancer Centre Stockholm
	# of workdays	240		240
	Daily max capacity per chair	2.08333		2.08333	--> max capa for Radiumhemmet, but used for all three
	Avg. revenues per administration (SEK) - all molecules & wards	5920.91		5920.91	--> average across entire clinic (i.e. all three wards)
	Avg. duration per administration (h)	3		3	--> Elham to confirm
	Variable cost savings for 2015 (SEK)
							Savings on materials	5.45351e+06
							Avoided port-a-cath cost	5236000
							Avoided equipment cost for IV administration	217507
							Savings on pharmacy service payments	2088069
							Avoided fees for orders	2088069
							Avoided penalty fees for late orders	0	--> data…
							Total variable cost savings	7.54158e+06
							Total revenues of wards 2015 (all molecules)	2.32058e+08
							Variable cost savings in % of revenues	0.0324986
							Variable cost waterfall 2015	Graph support value	Value
							Variable cost if SC were IV		8.51853e+06
							Avoided port-a-cath cost	3.28253e+06	5236000
							Avoided equipment cost for IV administration	3.06502e+06	217507
							Avoided fees for orders	976953	2088069
							Avoided fines for orders	976953	0
							Actual variable cost for SC	-9.31323e-10	976953
	Capacity gains
							Total time savings on administrations 2015	1472.08
							Time savings on first cycles (h)	317.333
							Time savings on cycles 2-17 (h)	1154.75
							# of administrations equivalent of time savings (yearly)
							Short administrations (1h)	1472.08
							Average administrations (3h)	490.694
							Long administrations (5h)	294.417
							Revenue equivalents of administration capacity at average revenue per admin 2015
							Short administrations (1h)	8.71608e+06
							Average administrations (3h)	2.90536e+06
							Long administrations (5h)	1.74322e+06

## Sheet: Cost_Materials
	Cost savings - materials for reconstitution and administration
		2015
	Total # of SC administrations	3702.25
	Material cost per IV administration at ward	65.49
	Cost of infusion needle (SEK)	59
	Cost of bandage (SEK)	2.49
	Cost of 3-way-perfusor (SEK)	4
	Gross savings on IV reconstitution materials	242460
	Material cost per SC reconstitution and administration at ward	6.74
	Cost of loading needle (SEK)	0.29
	Cost of injection needle (SEK)	5.95
	Cost of syringe (SEK)	0.5
	Total material cost per SC reconstitution at ward	24953.2
	Implied net savings on materials for reconstitution and administration	217507
	Cost savings - patient preparation (SEK)
		2015
	# of ebc patients (i.e. do not receive port-a-caths)	238
	Cost per port-a-cath implantation	26000
	Cost per piccline	4000
	Implied cost savings per patient	22000
	Total cost savings on patient preparation	5236000
	Total variable cost if all SC administrations had been IV administrations	6.43046e+06
	Actual total variable cost of SC administrations	976953

## Sheet: Cost_PharmacyFees
	Cost savings (SEK) - fees and fines for reconstitution at pharmacy
		2015
	Total # of SC administrations	3702.25
	Cost per IV reconstitution order at pharmacy (SEK)	564
	Savings on regular reconstitution fees	2088069
	"Sen" order fee 2015	677
	"Akut" order fee 2015	1754
	"Sen"-order penalty fine	113
	"Akut"-order penalty fine	1190
	Hist. % of "sen" IV orders		--> 2012 or average from 2012-2015, but can also be actual 2015 distribution
	Hist. % of "akut" IV orders		--> 2012 or average from 2012-2015, but can also be actual 2015 distribution
	Implied # of avoided "sen" orders	0
	Implied # of avoided "akut" orders	0
	Implied avoided "sen"-order penalty fines	0
	Implied avoided "akut"-order penalty fines	0
	Implied total savings on order penalty fines	0
	Total savings on fees and fines for reconstitution at pharmacy	2088069

## Sheet: Capacity
	Time savings
		2015
	Total # of SC administrations	3702.25
	# of new SC patients/first admins	238
	Time saving on first admin (min)	80
	Duration of first IV admin (min)	90
	Duration of first SC admin (min)	10
	Total time savings on first admins (min)	19040
	Total time savings on first admins (h)	317.333
	# of SC admins 2-17	3464.25
	Time saving per admin 2-17 (min)	20
	Duration IV admin (min)	30
	Duration SC admin (min)	10
	Total time savings on admins 2-17 (min)	69285
	Total time savings on admins 2-17 (h)	1154.75
	Total time savings on SC admins (min)	88325
	Total time savings on SC admins (h)	1472.08
	# of workdays	240
	Time savings per workday (h)	6.13368
	Implied capacity gains
		2015
	Average duration of short (other than SC) administrations (h)	1	--> to be seen with Elham
	Average duration of medium lengths administrations (h)	3	--> to be seen with Elham
	Average duration of long administrations (h)	5	--> to be seen with Elham
	Average duration of all treatments (h)	3
	Expressed as # of additional administrations
	Implied capacity gain for short administrations (# admins)	1472.08
	Implied capacity gain for medium administrations (# admins)	490.694
	Implied capacity gain for long administrations (# admins)	294.417
	Implied capacity gain for average administrations (# admins)	490.694
	Max	1472.08
	Min	294.417
	Expressed as additional patients treated per day
	Short (# patients)	6.13368
	Medium (# patients)	2.04456
	Long (# patients)	1.22674
	Average (# patients)	2.04456
	Max	6.13368
	Min	1.22674
	Expressed as # of additional chairs
	Current max capacity per chair (# per day)	2.08333
	Average chair turnover 2015	1.9441	--> all three wards
	At max chair capacity
	Implied chair gain for short admins (# of chairs)	2.94417
	Implied chair gain for medium admins (# of chairs)	0.981389
	Implied chair gain for long admins (# of chairs)	0.588833
	Implied chair gain for average admins (# of chairs)	0.981389
	Max	2.94417
	Min	0.588833
	At 2015 average chair turnover
	Implied chair gain for short admins (# of chairs)	3.15503
	Implied chair gain for medium admins (# of chairs)	1.05168
	Implied chair gain for long admins (# of chairs)	0.631006
	Implied chair gain for average admins (# of chairs)	1.05168
	Max	3.15503
	Min	0.631006
	Expressed as revenue potential (SEK)
	Average revenues per administration 2015	5920.91
	Incremental revenue potential for short administrations (SEK)	8.71608e+06
	Incremental revenue potential for medium administrations (SEK)	2.90536e+06
	Incremental revenue potential for long administrations (SEK)	1.74322e+06
	Incremental revenue potential for average administrations (SEK)	2.90536e+06
	Max	8.71608e+06
	Min	1.74322e+06

## Sheet: Incidence population
		2015
	Newly diagnosed ebc cases (her 2+)	212
	Newly diagnosed mbc cases (her 2+)	0	--> all treated, and all with IV
	Total # of newly diagnosed bc cases	212
	% of ebc cases with comorbidity	0.16
	Not treated ebc cases due to comorbidity	33.92
	Total # of treated ebc cases	178.08
	Not qualify for SC (e.g. BMI reason)	0	--> 5% of those ebc that are treated
	mbc	0
	Total new SC patients	178.08
	No port-a-cath patients	178.08

## Sheet: Revenues
Öppenvård
Revenues	# of visits					Total revenues (TSEK)
	2012	2013	2014	2015	Summa	2012	2013	2014	2015	Summa
38270 Öppenvårdsmottagning,Danderyd	12738	12284	14206	11120	50348	49561	56575.9	52566.9	50124.8	208829
38273 Med behandlingsavd,Radiumhem	17082	18037	18995	19208	73322	114417	153624	96517.2	121055	485613
38274 Med behandlingsavd, Sös	12140	12331	13217	14078	51766	76351.9	102658	61675.1	78558.6	319243
11010741M04	5284	4599	6391	5907	22181	31570.2	33732.5	25878.8	32444.8	123626
Summa	41960	42652	46418	44406	175436	240329	312858	210759	249738	1.01368e+06
# of working days (estimate)	240	240	240	240						Average revenues per administration (entire clinic)
Avg. # of visits per day	143.775	145.696	160.846	163.304						Total revenues	232058
Danderyd	22.0167	19.1625	26.6292	24.6125	--> what drove the increase in 2014?					Total # of admins	39193
Radiumhemmet	71.175	75.1542	79.1458	80.0333						Avg. Rev (SEK)	5920.91
Sös	50.5833	51.3792	55.0708	58.6583
# of nurse FTE	41.8208	44.1563	49.6204	49.4606	--> call valentin to get clarification
Danderyd	2.21086	2.25862	2.83841	2.8
Radiumhemmet	24.3249	27.266	32.0547	29.8077
Sös	15.2851	14.6317	14.7273	16.8529
Avg. # of patients per FTE per day
Danderyd	9.9584	8.48415	9.38172	8.79018
Radiumhemmet	2.92601	2.75633	2.46908	2.68499
Sös	3.30933	3.5115	3.73938	3.48061
Total # of beds				84
Danderyd				13
Radiumhemmet				48
Sös				23
Avg. # of patients per bed per day				1.9441		Max infrastructural daily capacity (Rad)			100
Danderyd				1.89327		# of chairs			48
Radiumhemmet				1.66736		Implied max capacity per chair			2.08333
Sös				2.55036
							Start	End	Opening hours	# of patients per chair day	Daily chair capacity
						Mo	8	16	8	1.66667	80
						Tu	8	18	10	2.08333	100
						We	8	18	10	2.08333	100
						Th	8	18	10	2.08333	100
						Fr	8	16	8	1.66667	80
						Total			46
						Average			9.2		92
						Avg. Patient per bed per day

## Sheet: #_SC_admin_&_patients
		2012	2013	2014	2015			Comment
	Total SC mono dose (mg)	0	141372	1847172	1931400			ONK B Trast sc, only Onk Bröst
	Dose per admin. (mg)	600	600	600	600
	# of SC mono administrations	0	235.62	3078.62	3219			Weird numbers with decimals --> check with Elham and Johan what SC doses under "normal" trast mean
	Number of admin. Per patient per year	17	17	17	17
	Number of SC mono patients	0	13.86	181.095	189.353
	Number of working days		80	240	240
	Avg. # of SC mono administrations per day		2.94525	12.8276	13.4125
	Total SC dose (mg)				2221350
	Total SC mono dose (mg)				1931400
	Total SC combo dose (mg)				289950			Weird numbers with decimals --> check with Elham and Johan what SC doses under "normal" trast mean
	# of SC combo administrations				483.25
	Number of SC combo patients				28.4265
	Total number of Trast patients				360
	Total number of SC patients				217.779
	Implied total number of IV patients				142.221
	Total number of SC administrations				3702.25

## Sheet: Dose_2015
2015
Dos mängd	Diagnose
Cytostatika	ONK Bröst	<Ospecificerad>	ONK GI	ONK Bröst tillfällig	ONK Bröst Studier	Total mängd
Trastuzumab - mg	461817	1104	8046	34392.6		505359
Trastuzumab sc - mg	2221350	2400				2223750
S-Herceptin sc - mg					44400	44400
PRÖV-Trastuzumab - mg					14603.4	14603.4
Dos mängd		Diagnose
Cytostatika	CourseDefinitionName	ONK Bröst	<Ospecificerad>	ONK GI	ONK Bröst tillfällig	ONK Bröst Studier	Total mängd
Trastuzumab - mg	ONK B Doc 100+Trast	6456					6456
	ONK B Doc 100+Trast start	6776					6776
	ONK B Doc 100+Trast+Pert	9066					9066
	ONK B Doc 100+Trast+Pert start	10217.6					10217.6
	ONK B Doc 1v+Trast	522					522
	ONK B Doc 75+Trast	7678.8					7678.8
	ONK B Doc 75+Trast start	3615.2					3615.2
	ONK B Doc 75+Trast+Pert	23310					23310
	ONK B Doc 75+Trast+Pert start	7300					7300
	ONK B Doc+Kar+Trast	1452					1452
	ONK B Doc+Kar+Trast start	656					656
	ONK B Dox-peg+Trast iv	1902					1902
	ONK B Dox-peg+Trast iv start	504					504
	ONK B Eri+Trast	1380					1380
	ONK B Eri+Trast+Pert				6852		6852
	ONK B Eri+Trast+Pert start				834		834
	ONK B Pac 1v+Trast	11774.4					11774.4
	ONK B Pac 1v+Trast start	4240	600				4840
	ONK B Pac 1v+Trast+Pert	64726.8					64726.8
	ONK B Pac 1v+Trast+Pert start	17523	504				18027
	ONK B Trast	184839					184839
	ONK B Trast start	5952.8					5952.8
	ONK B Trast+Pert	67581.6					67581.6
	ONK B Trast+Pert start	5296					5296
	ONK B Vin+Trast	15672					15672
	ONK B Vin+Trast start	1168					1168
	ONK B Vin+Trast+Pert	2208			25050.6		27258.6
	ONK B Vin+Trast+Pert start				1656		1656
	ONK GI Trast-Iri-FLv-mdg Cykel 1			1818			1818
	ONK GI Trast-Iri-FLv-mdg Cykel 2-			6228			6228
Trastuzumab sc - mg	ONK B Doc 100+Trast sc	77400					77400
	ONK B Doc 1v+Trast sc	2400					2400
	ONK B Doc 75+Trast sc	27600					27600
	ONK B Dox-peg+Trast sc	22350					22350
	ONK B Eri+Trast sc	21600					21600
	ONK B Pac 1v+Trast sc	90600					90600
	ONK B Trast sc	1931400	2400				1933800
	ONK B Vin+Trast sc	48000					48000
PRÖV-Trastuzumab - mg	Onk Bröst Katherine Trast					14603.4	14603.4
S-Herceptin sc - mg	ONK B Pred Her2 arm A cykel 1					10800	10800
	ONK B Pred Her2 arm A cykel 2-6					33600	33600
Total Trastuzumab sc - mg		2221350

## Sheet: Dose_2014
2014
Dos mängd	Diagnose
Cytostatika	ONK Bröst	<Ospecificerad>	ONK GI	ONK Eso	ONK Bröst Studier	ONK Bröst tillfällig	Total mängd
Trastuzumab - mg	1.01316e+06	1460	1362	1660		20787	1.03842e+06
S-Trastuzumab - mg					25299		25299
PRÖV-Trastuzumab - mg					15486		15486
Trastuzumab sc - mg	1625280	1800					1627080
Dos mängd		Diagnose
Cytostatika	CourseDefinitionName	ONK Bröst	<Ospecificerad>	ONK GI	ONK Eso	ONK Bröst Studier	ONK Bröst tillfällig	Total mängd
Trastuzumab - mg	ONK B Doc 100+Trast	35748.6						35748.6
	ONK B Doc 100+Trast start	28876						28876
	ONK B Doc 1v+Trast	2100						2100
	ONK B Doc 75+Trast	10726.2						10726.2
	ONK B Doc 75+Trast start	5802.4						5802.4
	ONK B Doc 75+Trast+Pert	7069.8						7069.8
	ONK B Doc 75+Trast+Pert start	9602.8						9602.8
	ONK B Doc+Kar+Trast	1656						1656
	ONK B Eri+Trast	7913.3						7913.3
	ONK B Eri+Trast start	536						536
	ONK B Pac 1v+Trast	47816.4						47816.4
	ONK B Pac 1v+Trast start	11844						11844
	ONK B Pac 1v+Trast+Pert	34215.6					576	34791.6
	ONK B Pac 1v+Trast+Pert start	8267.2						8267.2
	ONK B Trast	192537						192537
	ONK B Trast sc	482172					1200	483372
	ONK B Trast start	7290						7290
	ONK B Trast+Pert	63926.8					354	64280.8
	ONK B Trast+Pert start	9820						9820
	ONK B Vin+Trast	36719.3						36719.3
	ONK B Vin+Trast start	5696						5696
	ONK B Vin+Trast+Pert	2820					14921.4	17741.4
	ONK B Vin+Trast+Pert start						3735.6	3735.6
	ONK ESO Trast Oxa+Flu (bolus)				1660			1660
	ONK GI Trast-Iri-FLv-mdg Cykel 1			1362				1362
	ONK GI Trast-Iri-FLv-mdg Cykel 2-		1460					1460
S-Trastuzumab - mg	ONK B APHINITY Tras+Pert/placebo					25299		25299
Trastuzumab sc - mg	ONK B Doc 100+Trast sc	113880						113880
	ONK B Doc 1v+Trast sc	1200						1200
	ONK B Doc 75+Trast sc	40200						40200
	ONK B Dox-peg+Trast sc	13200						13200
	ONK B Eri+Trast sc	3600						3600
	ONK B Pac 1v+Trast sc	64800						64800
	ONK B Trast sc	1365000	1800					1366800
	ONK B Vin+Trast sc	23400						23400
PRÖV-Trastuzumab - mg	Onk Bröst Katherine Trast					15486		15486

## Sheet: Dose_2013
2013
Dos mängd	Diagnose
Cytostatika	ONK Bröst	<Ospecificerad>	ONK GI	ONK Eso	ONK Bröst Studier	ONK Bröst tillfällig	Total mängd
Trastuzumab - mg	1.72165e+06	3064	2829.4	464		6440	1.73445e+06
S-Trastuzumab - mg	19068				118401		137469
Dos mängd		Diagnose
Cytostatika	CourseDefinitionName	ONK Bröst	<Ospecificerad>	ONK GI	ONK Eso	ONK Bröst Studier	ONK Bröst tillfällig	Total mängd
Trastuzumab - mg	Doc dostät + Trast start						992	992
	Doc dostät + trast steg 2						816	816
	ONK B Cap+Trast	5100						5100
	ONK B Doc 100+Trast	69640.2	780					70420.2
	ONK B Doc 100+Trast start	43668.4						43668.4
	ONK B Doc 1v+Trast	6222						6222
	ONK B Doc 1v+Trast start	440						440
	ONK B Doc 75+Trast	16782						16782
	ONK B Doc 75+Trast start	7484.8						7484.8
	ONK B Doc 75+Trast+Pert start	496						496
	ONK B Doc+Kar+Trast	2508						2508
	ONK B Doc+Kar+Trast start	1104						1104
	ONK B Eri+Trast	15339						15339
	ONK B Pac 1v+Trast	75223.2	432					75655.2
	ONK B Pac 1v+Trast start	17132.8						17132.8
	ONK B Pac 1v+Trast+Pert	1332					1404	2736
	ONK B Pac 1v+Trast+Pert start	672					990	1662
	ONK B Trast	1.19738e+06	1388					1.19877e+06
	ONK B Trast sc	141372						141372
	ONK B Trast start	50501.2						50501.2
	ONK B Trast+Pert	4191					1818	6009
	ONK B Trast+Pert start	2923					420	3343
	ONK B Vin+Trast	55421.4						55421.4
	ONK B Vin+Trast start	6720						6720
	ONK ESO Trast Oxa+Flu (bolus)		464		464			928
	ONK GI Trast*-Iri-FLv-mdg Cykel 2-			1300				1300
	ONK GI Trast-Iri-FLv-mdg Cykel 1			329.4				329.4
	ONK GI Trast-Iri-FLv-mdg Cykel 2-			1200				1200
S-Trastuzumab - mg	ONK B APHINITY Pac/Tras laddning +Pert/placebo					520		520
	ONK B APHINITY Pac+Tras+Pert/placebo kur 6-8	1062				1686		2748
	ONK B APHINITY Doc/Tras laddnings dos/Pert/placebo	979.2				6348		7327.2
	ONK B APHINITY Doc/Tras+Pert/placebo kur 5-6	3402.6				8978.4		12381
	ONK B APHINITY Tras+Pert/placebo	13624.2				100232		113857
	Onk Bröst Katherine Trast					636		636

[truncated: 2 more sheets: Dose_2012, Pre-SCUBA_analysis]
